# Supplementary material for: Role and competency model for coordination tasks in municipal health promotion: findings from an integrative review
Source: BMC Public Health. 2025 Feb 21;25:724. doi: 10.1186/s12889-025-21689-5 (PMC11846358; doi:10.1186/s12889-025-21689-5)
Supplement: Supplementary file 1 — Additional file 1: Table S1. Detailed summary of findings. [file 12889_2025_21689_MOESM1_ESM.xlsx]

## Sheet: Sheet1
Additional file 1		Table S1: Detailed summary of findings
Authors, Title, Year of Publication	Country of Origin	Publication type and methods	Content
			(including presented models / frameworks)
Barry et al. (2014) (25)	Germany	Monograph, German translation of three CompHP guidelines	This publication is a German translation of the CompHP Core Competencies Framework for Health Promotion guidelines. It presents the core competencies developed in the CompHP project.
“Das CompHP-Rahmenkonzept für die Gesundheitsförderung. Kernkompetenzen - professionelle Standards – Akkreditierung“
Barry et al. (2012) (25)	Ireland	Literature review and Delphi survey	The article presents the process of developing the CompHP Core Competencies Framework for Health Promotion across the European Union Member States and Candidate Countries. The process was divided into three phases - phase 1: literature review and mapping process phase 2: delphi survey, phase 3: consultation with the Health Promotion Workforce in Europe. The results show that the framework provide…
“The CompHP Core Competencies Framework for Health Promotion in Europe”
Batt et al. (2019) (26)	Australia, Canada	Scoping review	The scoping review focused on the development of competency frameworks in healthcare professions (majority in medical and nursing professions). Key differences in approaches are highlighted and examples for frameworks like the CanMEDS framework, the ACGME Outcomes project, and the entry-level registered nurse practice competencies are presented. The authors conclude that there is no apparent gold…
“The development of competency frameworks in healthcare professions: a scoping review”
Battel-Kirk et al. (2009) (16)	Ireland, United States	Literature review	The paper reviews the international literature on competencies in health promotion, examines the competencies and the methods used in their development. Several competency frameworks from Europe, USA, Canada, Australia, New Zealand and Japan are mentioned. The identified common domains of competencies are presented.
“A review of the international literature on health promotion competencies: identifying frameworks and core competencies”
Battel-Kirk et al. (2012) (27)	Malta, Netherlands, Italy, Spain, Ireland	Literature review and survey methods	The CompHP Pan-European Accreditation Framework was tested in focus and practice settings in 29 countries. The framework is based on the CompHP Core Competencies and Professional Standards. Findings show that it provides an agreed system to promote quality assurance and competencies for health promotion practice and education in Europe.
“Developing a competency-based Pan-European Accreditation Framework for Health Promotion”
Dempsey et al. (2011) (17)	Ireland	Handbook, Delphi survey	General and comprehensive information about the CompHP Core Competencies Framework for Health Promotion is presented. The competencies used are defined as a combination of the essential knowledge, abilities, skills and values necessary for health promotion practice. The framework was developed as part of a European project entitled ‘Developing Competencies and Professional Standards for Health Pr…
“The CompHP Core Competencies Framework for Health Promotion Handbook”
Garman & Scribner (2011) (28)	United States	Qualitative and quantitative methods	To strengthen the skills of healthcare leaders, a competency model was devised, supporting them in assessing their strengths and planning appropriate steps for development. The model was created by an advisory panel of quality professionals and validated through electronic surveys (883 responses). The final ‚Quality Leadership Developmental Competency Model‘ contains six domains that span three o…
“Leading for Quality in Healthcare: Development and Validation of a Competency Model”
Gllegg & Hoens (2016) (29)	United States	Literature review	The context for knowledge brokering in health care, an overview of knowledge brokering and a model outlining the role domains undertaken in knowledge brokering are presented. The Role Model for Knowledge Brokering in health care consists of 5 role domains.
“Role Domains of Knowledge Brokering: A Model for the Health Care Setting”
MFT Medizinischer Fakultätentag der Bundesrepublik Deutschland e. V. (2015) (30)	Germany	Core Curriculum, Delphi survey	The NKLM defines the competencies and learning objectives that medical professionals should acquire during their studies. The roles to be taken by doctors are derived from the CanMEDS Framework.
“Nationaler Kompetenzbasierter Lernzielkatalog Medizin (NKLM)“
Frank et al. (2015) (31)	Canada	Literature reviews, stakeholder surveys, focus groups, and consultations with professionals	The CanMEDS Framework identifies and describes the competencies required of physicians. These competencies are grouped thematically into seven roles: medical expert, communicator, collaborator, leader, health advocate, scholar and professional.
“CanMEDS 2015 physician competency framework”
Saaristo et al. (2018) (32)	Finland	Quantitative study via questionnaires	The study analysed and tested a theoretical generic framework for health promotion capacity-building - The Finnish framework - with empirical data on primary health care. The framework includes seven domains: commitment, management, monitoring and needs assessment, resources, common practices, participation and other core functions. The study shows that it is possible to assess the health promoti…
“The comparative and objective measurement of health promotion capacity-building: from conceptual framework to operationalization”
Stefl (2008) (33)	United States	Review and participatory methods	The Healthcare Leadership Alliance (HLA) model was developed by the HLA through a review and participation process with members who are practicing healthcare managers. It covers five domains: communication and relationship management, professionalism, leadership, knowledge of the healthcare system, business skills and knowledge.
“Common Competencies for All Healthcare Managers: the Healthcare Leadership Alliance model”
